# Supplementary material for: Mitigating belief projection in explainable artificial intelligence via Bayesian teaching
Source: Sci Rep. 2021 May 10;11:9863. doi: 10.1038/s41598-021-89267-4 (PMC8110978; doi:10.1038/s41598-021-89267-4)
Supplement: Supplementary file 3 — Supplementary Table T3. [file 41598_2021_89267_MOESM3_ESM.xlsx]

## Sheet: TeacherPredictions
Supplementary Tables S6
Bayesian Teaching model 3
Model fit
AIC	BIC	Deviance
78362.8	78426.2	78348.8
Participantwise random intercepts
Variance		StDev
0.022		0.148
Fixed effects
Predictor	Coefficient	SE	z-value	p-value
Intercept	-0.72	0.03	20.91	<.001
Simulated Learner Performance	-0.004	0.03	0.14	0.89
ResNet Accuracy	0.59	0.05	12.3	<.001
AI Correct	0.53	0.06	9.15	<.001
Simulated Learner Performance x AI Correct	0.93	0.09	10.68	<.001
ResNet Accuracy x AI Correct	0.77	0.05	14.2	<.001

## Sheet: MAP Performance Hit
Supplementary Tables S6
MAP Performance Model Hit
Model fit
AIC	BIC	Deviance
30821.5	30880	30807.5
Participantwise random intercepts
Variance		StDev
0.54		0.73
Fixed effects
Predictor	Coefficient	SE	z-value	p-value
Intercept	0.4	0.08	4.89	<.001
Examples	-0.13	0.08	-1.61	0.11
Map	-0.56	0.07	-7.98	<.001
Label	0.25	0.08	3.06	0.002
Familiarity score	1.1	0.04	29.28	<.001
ResNetAccuracy	1.22	0.07	18.4	<.001

## Sheet: MAP Performance AI Error
Supplementary Tables S6
MAP Performance Model Error
Model fit
AIC	BIC	Deviance
81052.5	81115.9	81038.5
Participantwise random intercepts
Variance		StDev
0.08		0.29
Fixed effects
Predictor	Coefficient	SE	z-value	p-value
Intercept	-0.38	0.04	-9.59	<.001
Examples	0.02	0.03	0.69	0.49
Map	0.42	0.03	14.23	<.001
Label	0.07	0.03	2.13	0.03
Familiarity score	-0.92	0.02	-42.82	<.001
ResNetAccuracy	0.65	0.04	16.03	<.001

## Sheet: MAP Accuracy AI Error
Supplementary Tables S6
MAP Accuracy Model Error
Model fit
AIC	BIC	Deviance
81052.5	81115.9	81038.5
Participantwise random intercepts
Variance		StDev
0.08		0.29
Fixed effects
Predictor	Coefficient	SE	z-value	p-value
Intercept	0.38	0.04	9.59	<.001
Examples	-0.02	0.03	-0.69	0.49
Map	-0.42	0.03	-14.23	<.001
Label	-0.07	0.03	-2.13	0.03
Familiarity score	0.92	0.02	42.82	<.001
ResNetAccuracy	-0.65	0.04	-16.03	<.001

## Sheet: Examples Performance Hit
Supplementary Tables S6
Examples Performance Model Hit
Model fit
AIC	BIC	Deviance
21229.3	21284.9	21215.3
Participantwise random intercepts
Variance		StDev
0.46		0.68
Fixed effects
Predictor	Coefficient	SE	z-value	p-value
Intercept	0.18	0.1	1.88	0.06
Helpful Examples	0.77	0.08	10.11	<.001
Map	-0.59	0.08	-7.36	<.001
Label	0.25	0.08	3.32	<.001
Familiarity score	0.78	0.04	17.01	<.001
ResNetAccuracy	1.39	0.08	17.57	<.001

## Sheet: Examples Performance Error
Supplementary Tables S6
Examples Performance Model Error
Model fit
AIC	BIC	Deviance
54051.7	54112.2	54037.7
Participantwise random intercepts
Variance		StDev
0.09		0.3
Fixed effects
Predictor	Coefficient	SE	z-value	p-value
Intercept	-0.48	0.04	-9.65	<.001
Helpful Examples	0.06	0.04	1.77	0.08
Map	0.43	0.04	11.18	<.001
Label	0.07	0.04	2.08	0.03
Familiarity score	-0.8	0.03	-30.06	<.001
ResNetAccuracy	0.62	0.05	12.6	<.001

## Sheet: MAP Interaction Performance Hit
Supplementary Tables S6
MAP Interaction Performance Model Hit
Model fit	BIC	Deviance
AIC	30695.6	30602.3
30620.3
Participantwise random intercepts		StDev
Variance		0.74
0.54
Fixed effects	Coefficient	SE	z-value	p-value
Predictor	0.39	0.09	4.34	<.001
Intercept	0.48	0.09	5.08	<.001
Examples	-0.25	0.08	-3.01	0.003
Map	0.24	0.08	3.03	0.002
Label	1.13	0.07	15.74	<.001
Familiarity score	1.24	0.07	18.6	<.001
ResNetAccuracy	-0.51	0.08	-6.31	<.001
Map x Familiarity score	-1.01	0.08	12.71	<.001
Examples x Familiarity score

## Sheet: MAP Intera Performance AI Error
Supplementary Tables S6
MAP Interaction Performance Model Error
Model fit
AIC	BIC	Deviance
80765	80846.5	80747
Participantwise random intercepts
Variance		StDev
0.08		0.29
Fixed effects
Predictor	Coefficient	SE	z-value	p-value
Intercept	-0.15	0.05	-3.37	<.001
Examples	-0.2	0.05	-4.32	<.001
Map	-0.03	0.04	-0.74	0.45
Label	0.07	0.03	2.12	0.03
Familiarity score	-1.27	0.04	-31.32	<.001
ResNetAccuracy	0.65	0.04	16.08	<.001
Map x Familiarity score	0.7	0.05	15.22	<.001
Examples x Familiarity score	-0.33	0.05	-7.35	<.001
